# Supplementary material for: Risk Analysis in the Lower Silesia Healthy Donors Cohort: Statistical Insights and Machine Learning Classification
Source: J Clin Med. 2025 Dec 5;14(24):8624. doi: 10.3390/jcm14248624 (PMC12733403; doi:10.3390/jcm14248624)
Supplement: Supplementary file 1 [file jcm-14-08624-s001.zip]

Archive with 1 entries (1 files):
- jcm-4003481-supplementary.pdf
